# Supplementary material for: Genomic Diversity and Virulence Potential of ESBL- and AmpC-β-Lactamase-Producing Escherichia coli Strains From Healthy Food Animals Across Europe
Source: Front Microbiol. 2021 Apr 1;12:626774. doi: 10.3389/fmicb.2021.626774 (PMC8047082; doi:10.3389/fmicb.2021.626774)
Supplement: Supplementary file 1 [file Data_Sheet_1.zip]

Archive with 6 entries (6 files):
- Supplementary Material Folder/Supplementary Document S1.xlsx
- Supplementary Material Folder/Supplementary Document S2.xlsx
- Supplementary Material Folder/Supplementary Document_S3.pdf
- Supplementary Material Folder/Supplementary Figure S1.pdf
- Supplementary Material Folder/Supplementary Figure S2.pdf
- Supplementary Material Folder/Supplementary Tables S1-S4.pdf
