# Supplementary material for: Genomic Diversity and Virulence Potential of ESBL- and AmpC-β-Lactamase-Producing Escherichia coli Strains From Healthy Food Animals Across Europe
Source: Front Microbiol. 2021 Apr 1;12:626774. doi: 10.3389/fmicb.2021.626774 (PMC8047082; doi:10.3389/fmicb.2021.626774)
Supplement: Supplementary file 1 [file Data_Sheet_1.zip › Supplementary Material Folder/Supplementary Document S2.xlsx]

## Sheet: Isolate metadata
Supplementary Document S2: Metadata of 98 E. coli isolates and one E. fergusonii isolate from food animals (EASSA collection 2013-2015)
Strain_ID	Year of isolation	Species	Source	Host	Country	ESBL	AmpC-β-lactamase	MCR (1-10)	AmpC promoter mutation	Inc type	pMLST type	GyrA mutation	ParC mutation	Integron class I	Integron class II	Multidrug-resistance (No. of antibiotic substances out of different classes)	fimH type (https://cge.cbs.dtu.dk/services/FimTyper/)	Phylogenetic group (http://clermontyping.iame-research.center/	MLST (Achtman scheme)	Clonal complex (Achtman scheme)	Serotype (https://cge.cbs.dtu.dk/services/SerotypeFinder/)	Pathotype [see Tab. 3 for criteria used]	No. of APEC genes (Johnson et al., 2008) [see Tab. 3 main text]	No. of ExPEC genes (Johnson et al., 2003) [see Tab. 3 main text)	No. of ExPEC-related genes [see Tab. 3 main text and Supplementary document S1]	No. of InPEC-related genes [see Supplementary document S1]	No of VAGs among 800 genes tested [see Supplementary document S1]
IHIT31979	2013	E. coli	Faeces	Cattle	Belgium	none	CMY-2	none	none	IncA/C	ST3	wildtype	wildtype	dfrA12-aadA2-qacEdelta1-sul1	none	7	fimH23	B1	ST515	none	Ont:H38		0	0	4	1	70
IHIT31980	2013	E. coli	Faeces	Cattle	Belgium	CTX-M-2	none	none	none	Inc nt	nt	S83L, D87N	A56T, S80I	dfrA1-aadA1-aac-groS-groL-insE-insF-qacEdelta1-sul1-ISCr1-CTX-M-2-qacdelta1-sul1	none	7	fimH54	A	ST744	ST10 Cplx	O89:H9		0	0	4	1	81
IHIT31981	2013	E. coli	Faeces	Chicken	Netherlands	none	none	MCR-1	none	IncX4	nt	S83L	wildtype	dfrA1-aadA1-qacEdelta1-sul1	none	6	fimH32	B1	ST1730	none	Ont:H10		2	0	6	2	93
IHIT31982	2013	E. coli	Faeces	Chicken	Netherlands	SHV-12	none	none	none	IncI1α	ST95 (CC-9)	wildtype	wildtype	estX-psp-aadA2-cmlA1-aadA1-qacI-tnp440-sul3-orf1-ygkA-yusZ-orf1-delta-mef(B)-tnp26-blaSHV-12-deoR	none	5	fimH87	B1	ST1246	none	O166:H49		1	0	7	2	107
IHIT31983	2013	E. coli	Faeces	Chicken	Netherlands	none	CMY-2	none	none	IncI1α	ST12	S83L	wildtype	dfrA1-aadA1-qacEdelta1-sul1	none	6	fimH30	A	ST665	none	Ont:H4		0	0	7	0	109
IHIT31984	2013	E. coli	Faeces	Chicken	Netherlands	SHV-12	none	none	none	IncI1α	ST95 (CC-9)	S83L, D87N	S80I	estX-psp-aadA2-cmlA1-aadA1-qacI-tnp440-sul3-orf1-ygkA-yusZ-orf1-delta-mef(B)-tnp26-blaSHV-12-deoR	none	6	fimH31	E	ST997	none	O123:H51		1	0	9	2	113
IHIT31985	2013	E. coli	Faeces	Chicken	Netherlands	none	none	none	none	no ESBL/AmpC/MCR	nt	S83L, D87H	S80I	tnpA-estX-aadA1-(attC)-dfrB5-tnpA-insE-tnpA-sul2-intI1	none	5	fimH54	A	ST3994	ST10 Cplx	O21:H11	APEC	3	0	10	1	88
IHIT31987	2013	E. coli	Faeces	Chicken	Netherlands	SHV-12	none	none	none	IncI1α	ST95 (CC-9)	S83L	wildtype	estX-psp-aadA2-cmlA1-aadA1-qacI-tnp440-sul3-orf1-ygkA-yusZ-orf1-delta-mef(B)-tnp26-lacY-refF-orf1-blaSHV-12-deoR	none	6	fimH30	A	ST665	none	O85:H4		0	0	10	0	120
IHIT31988	2013	E. coli	Faeces	Chicken	Hungary	none	CMY-2	none	none	IncI1α	ST12	S83L	wildtype	none	none	4	fimH97	F	ST117	none	O113:H4	APEC; ExPEC-like	4	0	18	3	99
IHIT31989	2013	E. coli	Faeces	Chicken	Hungary	none	CMY-2	none	none	IncI1α	ST12	S83L	wildtype	none	none	5	fimH32	B1	ST1304	none	O91:H7	APEC; ExPEC-like	4	0	12	1	102
IHIT31990	2013	E. coli	Faeces	Chicken	Hungary	TEM-52	none	none	none	IncI1α	ST36 (CC-3)	wildtype	wildtype	none	none	3	fimH172	D	ST4118	none	O149:H20	APEC; ExPEC-like	3	0	12	2	111
IHIT31991	2013	E. coli	Faeces	Chicken	Hungary	none	CMY-2	none	none	IncK2	nt	wildtype	wildtype	aadA1-yokD-groS-groL-orf-orf-qacEdelta1-sul1	none	6	fimH65	D	ST38	ST38 Cplx	O7:H18	APEC; ExPEC-like	3	1	15	2	146
IHIT31992	2013	E. coli	Faeces	Chicken	Hungary	CTX-M-1	none	none	none	IncI1α	ST3 (CC-3)	S83L	wildtype	none	none	3	fimH30	A	ST1594	ST168 Cplx	O21:H4	ExPEC-like	2	1	11	1	92
IHIT31993	2013	E. coli	Faeces	Chicken	Hungary	none	none	none	-42 C>T, -18 G>A, -1 C>T, +58 C>T, +81 A>G	no ESBL/AmpC/MCR	nt	S83L, D87N	S80I	aacA4-catB3-dfrA1-qacEdelta1-sul1	none	8	fimH38	B1	ST156	ST156 Cplx	O109:H51	APEC; ExPEC-like	3	0	15	1	119
IHIT31994	2013	E. coli	Faeces	Chicken	Hungary	none	none	none	-42 C>T, -18 G>A, -1 C>T, +58 C>T, +81 A>G	no ESBL/AmpC/MCR	nt	S83L	wildtype	none	none	3	fimH35	C	ST23	ST23 Cplx	O8:H9	APEC; ExPEC-like	4	0	12	2	104
IHIT31995	2013	E. coli	Faeces	Chicken	Hungary	TEM-52	none	none	none	IncI1α	ST36 (CC-3)	wildtype	wildtype	none	none	3	fimH172	D	ST4118	none	O149:H20	APEC; ExPEC-like	3	0	12	2	111
IHIT31996	2013	E. coli	Faeces	Chicken	Hungary	SHV-12	none	none	none	IncX3	nt	S83L	wildtype	none	none	4	fimH2	B2	ST135	none	O50/O2:H1	APEC; ExPEC-like	3	1	21	0	117
IHIT31997	2013	E. coli	Faeces	Chicken	Hungary	CTX-M-1	none	none	none	IncI1α	ST3 (CC-3)	S83L	wildtype	dfrA1-aadA1-qacEdelta1-sul1	none	5	fimH65	D	ST38	ST38 Cplx	O99:H15	ExPEC-like	2	0	13	1	130
IHIT31998	2013	E. coli	Faeces	Cattle	Poland	CTX-M-15	none	none	none	chrom	nt	S83L, D87N	S80I	none	none	4	fimH-negative	A	ST617	ST10 Cplx	O89:H9		1	0	8	0	101
IHIT31999	2013	E. coli	Faeces	Pig	Spain	SHV-12	none	none	none	IncI1α	ST3 (CC-3)	S83L, D87N	S80I	dfrA12-aadA2-qacEdelta1-sul1	none	6	fimH31	B1	ST345	ST23 Cplx	O134:H53	APEC; ExPEC-like	3	0	13	2	120
IHIT32000	2013	E. coli	Faeces	Pig	Spain	SHV-12	none	none	none	non-IncI1	nt	wildtype	wildtype	aadA2-linF	none	3	fimH54	C	ST88	ST23 Cplx	O8:H19	APEC; ExPEC-like	3	0	15	2	134
IHIT32001	2013	E. coli	Faeces	Pig	Spain	SHV-12	none	none	none	chrom	nt	S83L, D87N	E84K	aadA2-linF	none	5	fimH86	B1	ST101	ST101 Cplx	O153/O178:H7	APEC; ExPEC-like	3	0	12	2	103
IHIT32002	2013	E. coli	Faeces	Pig	Spain	none	none	none	-42 C>T, -18 G>A, -1 C>T, +58 C>T, +81 A>G	no ESBL/AmpC/MCR	nt	wildtype	wildtype	none	none	3	fimH32	B1	ST847	none	Ont:H2	APEC; ExPEC-like	4	1	15	3	139
IHIT32003	2014	E. coli	Faeces	Chicken	Spain	SHV-2	none	none	none	Inc nt	nt	S83L, D87N	S80I	estX-psp-aadA2-cmlA1-aadA1-qacI-tnp440-sul3-orf1-ygkA-yusZ-orf1-delta-mef(B)-tnp26-blaSHV-12-deoR	none	6	fimH30	A	ST665	none	Ont:H4		0	0	8	1	111
IHIT32004	2014	E. coli	Faeces	Chicken	Spain	SHV-12	none	none	none	chrom	nt	S83L, D87N	S80I	estX-psp-aadA2-cmlA1-aadA1-qacI-tnp440-sul3-orf1-ygkA-yusZ-orf1-delta-mef(B)-tnp26-blaSHV-12-deoR	none	6	fimH31	E	ST997	none	O123:H51		1	0	9	2	113
IHIT32005	2014	E. coli	Faeces	Chicken	Spain	CTX-M-14	none	none	none	Inc 2016C-like	nt	S83L, D87N	S80I	aadA1-yokD-groS.groL-trunc-IS-Tn3-like-qacEdelta1-sul1	none	6	fimH552	Clade I	ST770	none	Ont:H45	ExPEC-like	2	1	13	2	111
IHIT32006	2014	E. coli	Faeces	Chicken	Spain	CTX-M-14	none	none	none	Inc 2016C-like	nt	S83L, D87N	S80I	aadA1-yokD-groS.groL-trunc-IS-Tn3-like-qacEdelta1-sul1	none	6	fimH552	Clade I	ST770	none	Ont:H45	ExPEC-like	2	1	13	2	111
IHIT32007	2014	E. coli	Faeces	Chicken	Spain	TEM-52	none	none	none	Inc nt	nt	S83L, D87N	S80I	none	intl2-dfrA1-sat2-aadA1-ybeA	6	fimH54	A	ST189	ST165 Cplx	O80:H26	atypical EPEC	0	1	9	10	132
IHIT32008	2014	E. coli	Faeces	Chicken	Spain	none	none	none	-42 C>T, -18 G>A, -1 C>T, +58 C>T, +81 A>G	no ESBL/AmpC/MCR	nt	S83L, D87N	S80I	aacA4-catB3-dfrA1-qacEdelta1-sul1	none	7	fimH38	B1	ST156	ST156 Cplx	O109:H51	APEC; ExPEC-like	3	0	15	1	120
IHIT32009	2014	E. coli	Faeces	Chicken	Spain	none	none	none	-42 C>T, -18 G>A, -1 C>T, +58 C>T, +81 A>G	no ESBL/AmpC/MCR	nt	S83L	wildtype	none	none	3	fimH35	C	ST23	ST23 Cplx	O8:H9	APEC; ExPEC-like	4	0	12	1	110
IHIT32010	2014	E. coli	Faeces	Chicken	Spain	SHV-12	none	none	none	chrom	nt	S83L, D87N	S80I	estX-psp-aadA2-cmlA1-aadA1-qacI-tnp440-sul3-orf1-ygkA-yusZ-orf1-delta-mef(B)-tnp26-blaSHV-12-deoR	none	7	fimH32	B1	ST155	ST155 Cplx	O130:H51	APEC; ExPEC-like	3	0	13	2	124
IHIT32011	2013	E. coli	Faeces	Chicken	Spain	SHV-12	none	none	none	non-IncI1	nt	S83L, D87N	S80I	estX-psp-aadA2-cmlA1-aadA1-qacI-tnp440-sul3-orf1-ygkA-yusZ-orf1-delta-mef(B)-tnp26-orf1-orf2-orf3-IS26-blaSHV-12-deoR	none	6	fimH58	F	ST354	ST354 Cplx	O1:H34	APEC; ExPEC-like	3	0	21	4	124
IHIT32012	2013	E. coli	Faeces	Chicken	Spain	SHV-12	none	none	none	non-IncI1	nt	S83L	wildtype	estX-psp-aadA2-cmlA-aadA1-qacH-tnp440-sul3	none	6	fimH54	A	ST10	ST10 Cplx	O126:H20		0	0	6	0	71
IHIT32013	2013	E. coli	Faeces	Chicken	Spain	SHV-12	none	none	none	chrom	nt	S83L, D87Y	S80I	none	none	2	unknown	A	ST10	ST10 Cplx	O23:H32	ExPEC-like	1	0	13	1	110
IHIT32014	2013	E. coli	Faeces	Chicken	Spain	SHV-12	none	none	none	IncI1α	ST26 (CC-2)	wildtype	wildtype	estX-psp-aadA2-cmlA-aadA1-qacH-tnp440-sul3	none	5	fimH54	A	ST48	ST10 Cplx	O51:H9	APEC; ExPEC-like	4	0	12	0	100
IHIT32015	2013	E. coli	Faeces	Chicken	Spain	none	CMY-2	none	none	IncI1α	ST12	S83L	wildtype	none	none	4	fimH24	A	ST752	ST10 Cplx	O123:H40	ExPEC-like; atypical EPEC	2	0	11	9	133
IHIT32016	2013	E. coli	Faeces	Chicken	Spain	TEM-52	none	none	none	IncX1	nt	S83L	S80R	none	none	3	fimH39	A	ST4980	none	O88:H7		2	0	9	1	104
IHIT32017	2013	E. coli	Faeces	Chicken	Spain	SHV-12	none	none	none	IncI1α	ST26 (CC-2)	S83L	wildtype	estX-psp-aadA2-cmlA-aadA1-qacH-tnp440-sul3	none	5	fimH24	A	ST752	ST10 Cplx	Ont:H40	atypical EPEC	1	0	7	9	122
IHIT32018	2013	E. coli	Faeces	Chicken	Spain	SHV-12	none	none	none	IncI1α	ST3 (CC-3)	S83L, D87N	S80I	estX-psp-aadA2-cmlA-aadA1-qacH-tnp440-sul3	none	4	fimH25	A	ST398	ST398 Cplx	O25:H20	atypical EPEC	1	0	6	9	111
IHIT32019	2013	E. coli	Faeces	Chicken	Spain	SHV-12	none	none	none	IncI1α	ST3 (CC-3)	S83L, D87N	S80I	none	none	3	fimH24	A	ST752	ST10 Cplx	Ont:H40	atypical EPEC	1	0	6	9	116
IHIT32020	2014	E. coli	Faeces	Chicken	Spain	SHV-12	none	none	none	IncI1α	ST3 (CC-3)	S83L, D87N	S80I	dfrA7-qacEdelta1-sul1	none	6	fimH32	B1	ST1431	none	O8:H30	APEC; ExPEC-like	3	0	14	1	126
IHIT32021	2014	E. coli	Faeces	Chicken	Spain	SHV-12	none	none	none	IncI1α	ST3 (CC-3)	S83L, D87N	S80I	none	none	4	fimH25	A	ST398	ST398 Cplx	O25:H20	APEC; ExPEC-like	3	0	11	1	70
IHIT32022	2013	E. coli	Faeces	Chicken	Spain	CTX-M-1	none	none	none	IncI1α	ST3 (CC-3)	S83L	wildtype	none	none	4	fimH32	B1	ST7104	ST205 Cplx	O22:H16	APEC; ExPEC-like	3	0	14	2	126
IHIT32023	2013	E. coli	Faeces	Chicken	Spain	none	CMY-2	none	none	IncK2	nt	S83L	wildtype	none	none	3	fimH142	E	ST371	ST350 Cplx	O45:H19	APEC; ExPEC-like	4	0	16	1	139
IHIT32024	2013	E. coli	Faeces	Chicken	Spain	SHV-12	none	none	none	IncX3	nt	wildtype	wildtype	none	none	3	fimH86	B1	ST101	ST101 Cplx	O51:H21	APEC; ExPEC-like	3	0	14	3	101
IHIT32025	2013	E. coli	Faeces	Chicken	Spain	none	CMY-2	none	none	IncI1α	ST12	S83L, D87N	S80I	none	none	5	fimH41	A	ST93	ST168 Cplx	O7:H4	APEC; ExPEC-like	4	1	15	1	98
IHIT32026	2013	E. coli	Faeces	Chicken	Spain	CTX-M-14	none	none	none	Inc 2016C-like	nt	wildtype	wildtype	dfrA16-aadA2-qacEdelta1-sul1	none	5	fimH54	A	ST10	ST10 Cplx	O176:H32	ExPEC-like	1	0	16	1	121
IHIT32027	2013	E. coli	Faeces	Chicken	Spain	CTX-M-1	none	none	none	IncI1α	ST295 (CC2)	wildtype	wildtype	dfrA1-aadA1-qacEdelta1-sul1	none	5	fimH31	E	ST1551	ST350 Cplx	O33:H27	ExPEC-like	2	0	15	3	161
IHIT32028	2013	E. coli	Faeces	Chicken	Spain	none	CMY-2	none	none	Inc 2016C-like	nt	wildtype	wildtype	intI1-estX-psp-aadA24-qacH-tnp440-sul3-sat2	none	4	fimH1002	D	ST4243	none	O17/O77:H45	ExPEC-like	1	1	13	2	122
IHIT32029	2013	E. coli	Faeces	Chicken	Spain	SHV-12	none	none	none	non-IncI1	nt	S83L, D87N	S80I, E84G	none	intI2-Tn7::IS10-like-dfrA1-sat2-aadA1-ybeA	7	fimH58	F	ST354	ST354 Cplx	Ont:H34	ExPEC-like	0	1	14	3	112
IHIT32030	2013	E. coli	Faeces	Chicken	Spain	none	CMY-2	none	none	IncK2	nt	D87Y	wildtype	none	none	5	fimH65	D	ST38	ST38 Cplx	O7:H18	APEC; ExPEC; ExPEC-like	3	2	18	2	163
IHIT32031	2013	E. coli	Faeces	Chicken	Spain	none	CMY-2	none	none	IncI1α	ST2 (CC-2)	S83L, D87N	S80I	intI1(rev)-dfrA17-aadA5	none	8	fimH31	B1	ST453	ST86 Cplx	O23:H16	ExPEC-like	2	1	16	2	123
IHIT32032	2013	E. coli	Faeces	Chicken	Spain	SHV-12	none	none	none	IncI1α	ST26 (CC-2)	S83L, D87N	S80R	estX-psp-aadA2-cmlA-aadA1-qacH-tnp440-sul3	none	5	fimH34	A	ST48	ST10 Cplx	O6:H16	APEC; ExPEC-like	3	1	17	1	105
IHIT32033	2013	E. coli	Faeces	Chicken	Spain	SHV-12	none	none	none	IncK2	nt	S83L	S57T	none	none	3	fimH47	D	ST1158	ST31 Cplx	O44:H34	APEC; ExPEC-like	3	1	13	3	135
IHIT32034	2013	E. coli	Faeces	Chicken	Spain	SHV-12	none	none	none	non-IncI1	nt	S83L	E84G	estX-psp-aadA2-cmlA-aadA1-qacH-tnp440-sul3	none	5	fimH39	A	ST4980	none	O88:H7		2	0	9	1	98
IHIT32035	2014	E. coli	Faeces	Chicken	Spain	SHV-12	none	none	none	non-IncI1	nt	wildtype	wildtype	estX-psp-aadA2-cmlA-aadA1-qacH-tnp440-sul3	none	4	fimH835	E	ST1621	none	O171:H23	ExPEC-like	1	0	11	3	120
IHIT32036	2014	E. coli	Faeces	Chicken	Spain	SHV-12	none	none	none	IncI1α	ST3 (CC-3)	S83L	S80I	estX-psp-aadA2-cmlA-aadA1-qacH-tnp440-sul3	none	4	fimH32	B1	ST155	ST155 Cplx	O8:H51		0	0	6	2	110
IHIT32037	2014	E. coli	Faeces	Chicken	Spain	SHV-12	none	none	none	non-IncI1	nt	wildtype	wildtype	none	none	2	fimH552	Clade I	ST770	none	O102:H51	APEC; ExPEC-like	3	1	15	2	118
IHIT32038	2014	E. coli	Faeces	Chicken	Spain	SHV-12	none	none	none	IncI1α	ST26 (CC-2)	wildtype	wildtype	estX-psp-aadA2-cmlA-aadA1-qacH-tnp440-sul3	none	5	fimH54	B1	ST155	ST155 Cplx	O86:H51		2	0	8	2	108
IHIT32039	2014	E. coli	Faeces	Chicken	Spain	SHV-12	none	none	none	IncI1α	ST26 (CC-2)	wildtype	wildtype	estX-psp-aadA2-cmlA-aadA1-qacH-tnp440-sul3	none	5	fimH31	B1	ST154	none	Ont:H51		1	0	6	2	97
IHIT32040	2014	E. coli	Faeces	Chicken	Spain	SHV-12	none	none	none	IncI1α	ST3 (CC-3)	S83L	wildtype	estX-psp-aadA2-cmlA-aadA1-qacH-tnp440-sul3	none	5	unknown	A	ST10	ST10 Cplx	O123:H51	atypical EPEC	2	0	7	12	111
IHIT32041	2014	E. fergusonii	Faeces	Chicken	Spain	CTX-M-14	none	none	none	Inc 2016C-like	nt	S83L	wildtype	dfrA1-aadA1-qacEdelta1-sul1	none	6	unknown	E. fergusonii	nt	nt	O155:Hnt	APEC; ExPEC-like	4	1	11	0	47
IHIT32042	2014	E. coli	Faeces	Chicken	Spain	CTX-M-1	none	none	none	IncI1α	ST317 (CC-3)	wildtype	wildtype	none	none	3	fimH58	F	ST648	ST648 Cplx	O1:H42	APEC; ExPEC-like	4	1	26	4	163
IHIT32043	2014	E. coli	Faeces	Pig	Germany	CTX-M-1	none	none	none	IncI1α	ST3 (CC-3)	wildtype	wildtype	dfrA17-aadA5-tnp-orf1-orf5-sul2	none	4	fimH54	A	ST10	ST10 Cplx	O2:H48		0	0	5	1	73
IHIT32044	2014	E. coli	Faeces	Chicken	Hungary	none	CMY-2	none	none	IncK2	nt	D87Y	wildtype	none	none	3	fimH62	D	ST68	none	O7:H6	ExPEC-like	1	1	14	3	149
IHIT32045	2014	E. coli	Faeces	Chicken	Hungary	none	CMY-2	none	none	IncI1α	ST12	S83L, D87N	S80I	dfrA1-aadA1-qacEdelta1-sul1	none	8	fimH30	A	ST665	none	O66:H4	APEC; ExPEC-like	3	0	18	0	135
IHIT32046	2014	E. coli	Faeces	Chicken	Hungary	none	CMY-2	none	none	IncI1α	ST12	wildtype	wildtype	none	none	4	fimH86	B1	ST101	ST101 Cplx	O82:H8	APEC; ExPEC-like	4	0	14	2	117
IHIT32047	2014	E. coli	Faeces	Chicken	Hungary	SHV-12	none	none	none	IncX3	nt	S83L	wildtype	none	none	2	fimH97	F	ST117	none	O53:H4	APEC; ExPEC-like	4	0	22	3	107
IHIT32048	2014	E. coli	Faeces	Chicken	Hungary	CTX-M-1	none	none	none	IncI1α	ST3 (CC-3)	wildtype	wildtype	none	none	4	fimH97	F	ST117	none	Ont:H4	APEC; ExPEC-like	4	0	19	3	99
IHIT32049	2014	E. coli	Faeces	Chicken	Hungary	none	CMY-2	none	none	IncI1α	ST12	S83L	wildtype	none	none	4	fimH22	B2	ST131	ST131 Cplx	O25:H4	APEC; ExPEC-like	4	1	24	0	125
IHIT32050	2014	E. coli	Faeces	Chicken	Hungary	SHV-12	CMY-2	none	none	IncK2 (CMY-2), IncX3 (SHV-12)	nt	S83L	wildtype	none	none	4	fimH400	F	ST117	none	O11:H4	APEC; ExPEC-like	3	0	17	3	102
IHIT32051	2014	E. coli	Faeces	Chicken	Hungary	none	CMY-2	none	none	Inc 2016C-like	nt	wildtype	wildtype	none	none	3	fimH31	A	ST1594	ST168 Cplx	O7:H4	APEC; ExPEC-like	3	1	14	1	107
IHIT32052	2014	E. coli	Faeces	Chicken	Hungary	CTX-M-1	none	none	none	IncI1α	ST3 (CC-3)	S83L, D87N	G78C	none	none	4	fimH97	F	ST117	none	O109:H4	APEC; ExPEC-like	4	0	21	3	119
IHIT32053	2014	E. coli	Faeces	Chicken	Hungary	none	CMY-2	none	none	IncI1α	ST2 (CC-2)	wildtype	wildtype	none	none	3	fimH35	C	ST23	ST23 Cplx	O8:H9	APEC; ExPEC-like	4	0	12	1	103
IHIT32054	2014	E. coli	Faeces	Chicken	Hungary	CTX-M-1	none	none	none	IncI1α	ST3 (CC-3)	S83L	wildtype	none	none	3	fimH35	C	ST23	ST23 Cplx	O78:H4	APEC; ExPEC-like	4	0	16	1	126
IHIT32055	2014	E. coli	Faeces	Chicken	Hungary	none	CMY-2	none	none	IncI1α	ST12	S83L, D87N	S80I	none	none	4	fimH31	B1	ST533	ST40 Cplx	O157:H10		2	0	7	1	94
IHIT32056	2014	E. coli	Faeces	Chicken	Hungary	none	CMY-2	none	none	IncK2	nt	S83L	wildtype	none	none	3	fimH22	B2	ST131	ST131 Cplx	O25:H4	APEC; ExPEC-like	4	1	26	1	117
IHIT32057	2013	E. coli	Faeces	Chicken	France	CTX-M-1	none	none	none	IncI1α	ST3 (CC-3)	wildtype	wildtype	intI1-dfrA17-aadA5-tnp-orf1-orf5-sul2	none	5	fimH25	B1	ST3406	none	O150:H10		2	0	7	1	89
IHIT32058	2013	E. coli	Faeces	Chicken	France	CTX-M-1	none	none	none	IncI1α	ST3 (CC-3)	wildtype	wildtype	none	none	4	fimH41	A	ST10807	ST10 Cplx	O69:H38		1	0	6	0	87
IHIT32059	2013	E. coli	Faeces	Chicken	France	CTX-M-1	none	none	none	IncI1α	ST3 (CC-3)	S83L	wildtype	none	none	4	fimH32	B1	ST162	ST469 Cplx	O8:H28	APEC; ExPEC-like	4	0	16	1	129
IHIT32060	2013	E. coli	Faeces	Chicken	France	SHV-12	none	none	none	IncI1α	ST26 (CC-2)	S83L, D87N	S80I,E84G	estX-psp-aadA2-cmlA-aadA1-qacH-tnp440-sul3	none	6	fimH58	F	ST354	ST354 Cplx	Ont:H34	APEC; ExPEC-like	3	1	19	4	124
IHIT32061	2013	E. coli	Faeces	Chicken	France	CTX-M-1	none	none	none	IncI1α	ST3 (CC-3)	wildtype	wildtype	intI1-dfrA17-aadA5-tnp-orf1-orf5-sul2	none	5	fimH32	B1	ST155	ST155 Cplx	O126:H20		0	0	5	1	89
IHIT32062	2013	E. coli	Faeces	Chicken	France	CTX-M-1	none	none	none	IncI1α	ST3 (CC-3)	wildtype	wildtype	intI1-dfrA17-aadA5-tnp-orf1-orf5-sul2	none	5	fimH54	A	ST10	ST10 Cplx	O71:H48		0	0	4	0	75
IHIT32063	2013	E. coli	Faeces	Chicken	France	CTX-M-1	none	none	none	IncI1α	ST3 (CC-3)	S83L	wildtype	none	none	4	fimH54	A	ST1137	ST10 Cplx	O88:H38		0	0	4	1	73
IHIT32064	2013	E. coli	Faeces	Chicken	France	CTX-M-1	none	none	none	IncI1α	ST3 (CC-3)	S83L	wildtype	intI1-dfrA17-aadA5-tnp-orf1-orf5-sul2	none	4	fimH30	A	ST665	none	Ont:H4		0	0	7	0	107
IHIT32065	2013	E. coli	Faeces	Chicken	France	CTX-M-1	CMY-2	none	none	IncK2 (CMY-2), IncI1α (CTX-M-1)	ST3 (CC-3)	S83L	wildtype	intI1-dfrA17-aadA5-tnp-orf1-orf5-sul2	none	5	fimH65	D	ST38	ST38 Cplx	O7:H18	APEC; ExPEC-like	3	1	13	2	130
IHIT32066	2013	E. coli	Faeces	Chicken	France	CTX-M-1	none	none	none	IncI1α	ST3 (CC-3)	S83L	wildtype	dfrA1-aadA1-qacEdelta1-sul1	none	5	fimH39	C	ST88	ST23 Cplx	O45:H9	APEC; ExPEC-like	4	0	22	2	154
IHIT32067	2013	E. coli	Faeces	Chicken	France	CTX-M-1	none	none	none	IncI1α	ST3 (CC-3)	wildtype	wildtype	none	none	4	fimH39	A	ST4980	none	O88:H7		2	0	7	0	99
IHIT32068	2013	E. coli	Faeces	Pig	France	CTX-M-1	none	none	none	IncN	ST1	S83L, D87N	S80I	dfrA1-aadA1-qacEdelta1-sul1	none	7	fimH54	B1	ST56	ST155 Cplx	O81:H21	APEC; ExPEC-like	4	0	14	1	120
IHIT32069	2014	E. coli	Faeces	Pig	Netherlands	none	none	none	none	no ESBL/AmpC/MCR	nt	S83L	S80I	dfrA12-orfF-aadA2-cmlA1-aadA1-qacH-tnp440-sul3	none	6	fimH24	A	ST10813	ST10 Cplx	O6:H10		0	0	6	1	88
IHIT32070	2014	E. coli	Faeces	Pig	Netherlands	none	CMY-2	none	none	IncI1α	ST12	S83L	wildtype	none	none	4	fimH32	B1	ST1304	none	O91:H7	APEC; ExPEC-like	4	0	19	1	129
IHIT32071	2014	E. coli	Faeces	Pig	Netherlands	TEM-52	none	none	none	IncI1α	ST36 (CC-3)	wildtype	wildtype	dfrA1-aadA1-qacEdelta1-sul1	none	4	fimH97	F	ST117	none	O143:H4	APEC; ExPEC-like	4	0	20	3	107
IHIT32072	2014	E. coli	Faeces	Cattle	UK	CTX-M-1	none	none	none	chrom	nt	S83L, D87N	A56T, S80I	dfrA17-aadA5-qacEdelta1-sul1	none	7	fimH54	A	ST744	ST10 Cplx	O89:H10		0	0	6	1	96
IHIT32073	2014	E. coli	Faeces	Pig	Germany	CTX-M-1	none	none	none	IncN	ST1	wildtype	wildtype	none	none	4	fimH54	A	ST398	ST398 Cplx	O36:H5		0	0	5	0	100
IHIT32074	2014	E. coli	Faeces	Pig	Germany	CTX-M-1	none	none	none	IncI1α	ST3 (CC-3)	wildtype	wildtype	dfrA17-aadA5-tnp-orf1-orf5-sul2	none	4	fimH31	B1	ST453	ST86 Cplx	O23:H16	APEC; ExPEC; ExPEC-like	4	2	16	2	131
IHIT32075	2014	E. coli	Faeces	Pig	Germany	none	none	none	-42 C>T, -18 G>A, -1 C>T, +58 C>T, +81 A>G	no ESBL/AmpC/MCR	nt	wildtype	wildtype	dfrA1-aadA1-qacEdelta1-sul1	none	6	fimH39	C	ST88	ST23 Cplx	O74:H9	APEC; ExPEC-like	4	0	19	1	151
IHIT32076	2015	E. coli	Faeces	Pig	Germany	CTX-M-1	none	none	none	IncI1α	ST3 (CC-3)	wildtype	wildtype	dfrA17-aadA5-tnp-orf1-orf5-sul2	none	4	fimH1242	B1	ST58	ST155 Cplx	O8:H17	APEC; ExPEC-like	4	0	19	2	143
IHIT32077	2014	E. coli	Faeces	Pig	Spain	CTX-M-14	none	none	none	chrom	nt	S83L, D87N	S80I	dfrA12-aadA2-tnp440-sul3-arr4	none	6	fimH23	A	ST2197	none	O128ac:H26		2	0	7	0	90
IHIT32078	2014	E. coli	Faeces	Pig	Spain	CTX-M-14	none	none	none	chrom	nt	wildtype	wildtype	none	dfrA1-sat2-aadA1-qacH-tnp440-sul3-arr4-orf-truncated-orf1-mefB	5	fimH25	B1	ST1147	none	O128ab:H35		0	0	6	2	107
